# Supplementary material for: Phase Control Mechanisms in Metasurfaces: From Static Approaches to Active and Space–Time Modulation
Source: Sensors (Basel). 2026 Mar 11;26(6):1781. doi: 10.3390/s26061781 (PMC13030159; doi:10.3390/s26061781)
Supplement: Supplementary file 1 [file sensors-26-01781-s001.zip]

Archive with 1 entries (1 files):
- sensors-4161595-supplementary.pdf
